# Supplementary material for: A research-based gene panel to investigate breast, ovarian and prostate cancer genetic risk
Source: PLoS One. 2019 Aug 15;14(8):e0220929. doi: 10.1371/journal.pone.0220929 (PMC6695138; doi:10.1371/journal.pone.0220929)
Supplement: S1 Table — (XLSX) [file pone.0220929.s001.xlsx]

## Sheet: 37874-1429553762_Report
TargetID	Interval	# of Regions	Size (bp)	Coverage
PTHLH	chr12:28111007-28125648	7	3518	97.27
NM_001142556	chr5:162887507-162918963	18	3503	99.63
RAD51C#^	chr17:56769924-56811713	11	3173	99.94
RAD51D#^	chr17:33426801-33446898	11	2803	99.86
MSH2#^	chr2:47630098-47789460	20	4999	98.76
RPA1	chr17:1733256-1802858	17	4692	99.62
MSH6#^	chr2:48010211-48034102	14	5535	97.99
MDC1	chr6:30667574-30685676	13	8393	98.92
HOXB13	chr17:46802115-46806130	2	3087	99.61
MRE11A^	chr11:94150459-94227084	21	6243	99.94
C17ORF70	chr17:79506901-79519439	10	5009	98.78
C19ORF40	chr19:33463138-33467970	5	1238	96.61
ELAC2	chr17:12894919-12921391	22	7184	98.86
ADAM29	chr4:175750809-175899341	11	6231	97.93
PHB	chr17:47481400-47492277	8	4005	98.5
TCF7L2	chr10:114709999-114927447	19	5429	98.18
DIRC3	chr2:218148732-218621326	17	5005	99.88
NQO2	chr6:2988211-3020006	15	2999	96.8
XRCC1	chr19:44047454-44079740	18	2478	99.44
XRCC2	chr7:152341854-152373260	4	4933	93.07
NM_032043#^	chr17:59756537-59940930	20	8566	95.98
FAN1	chr15:31196045-31235320	15	6197	99.47
PMS1	chr2:190648801-190742365	17	5794	99.45
RBBP8	chr18:20513280-20606459	21	4022	99.48
XRCC3	chr14:104163944-104181833	10	2917	100
NM_006885	chr16:72816776-73082284	10	16262	98.78
PMS2#^	chr7:6012860-6048766	14	4216	99.53
SLX4	chr16:3631172-3661609	15	7607	99.95
BACH1	chr21:30671182-31003081	17	8326	99.63
RNASEL	chr1:182542759-182558404	8	6291	99.75
BACH2	chr6:90636237-91006637	12	10029	99.52
ATM*#^	chr11:108093549-108239839	65	15545	98.02
BLM	chr15:91260548-91358702	22	5010	99.4
MAD1L1	chr7:1855373-2272888	38	7867	99.63
NM_031942	chr2:174219551-174233728	10	3010	100
NM_001184	chr3:142168067-142297678	47	9191	99.96
EBF1	chr5:158122913-158526798	21	6619	99.86
MSR1	chr8:15965377-16425009	27	8354	99.71
NTN4	chr12:96051573-96184940	11	3876	99.28
C11ORF30	chr11:76156056-76264079	22	8092	99.46
ESR1	chr6:151977816-152450764	18	13990	99.3
MKL1	chr22:40806275-41032716	18	7272	99.39
MDM4	chr1:204485497-204542881	17	11729	93.36
BARD1*	chr2:215590360-215674445	13	6329	99.64
BRCA2*#^	chr13:32889601-32973819	28	12078	99.09
RAD50	chr5:131891701-131980323	29	8671	99.18
RAD51	chr15:40987317-41024366	11	2654	100
RAD52	chr12:1021233-1099229	13	4289	99.56
MLH1#	chr3:37034813-37107390	24	4234	99.03
PIK3CA	chr3:178865892-178957891	23	9871	99.75
TP53*	chr17:7565087-7590878	14	4216	98.98
CD82	chr11:44587131-44641923	11	2583	97.64
CHEK1	chr11:125495021-125546160	14	5283	98.75
CHEK2*^	chr22:29083721-29138420	23	4605	96.46
STK11*#	chr19:1205788-1228444	10	3476	100
PTEN*	chr10:89622860-89731697	10	10248	98.03
UBE2T	chr1:202300775-202311118	6	1185	100
NM_139076	chr4:84382084-84406300	9	3003	99.6
NBN*^	chr8:90945554-91015466	22	6681	97.99
TERT	chr5:1253252-1295194	16	4936	99.8
FANCA	chr16:89803949-89883075	44	7314	99.34
FANCB	chrX:14861519-14891201	10	3415	99.88
MXI1	chr10:111967353-112047133	12	4883	99.55
FANCC	chr9:97861326-98080001	22	8383	99.62
GADD45A	chr1:68150734-68154031	3	2129	99.81
GADD45B	chr19:2476113-2478267	4	1455	99.93
HIP1	chr7:75162609-75368300	34	9669	97.95
FANCE	chr6:35420128-35434891	10	2755	100
NM_005163	chr14:105235677-105259948	14	3268	99.82
FANCF	chr11:22644069-22647397	1	3329	99.46
FANCG	chr9:35073822-35080023	12	3854	99.58
GADD45G	chr9:92219917-92221480	3	1383	98.77
FANCL	chr2:58386368-58468525	14	2715	99.45
EPHB2	chr1:23037321-23241833	18	6707	99.28
NM_007300*#^	chr17:41196302-41277510	24	7750	98.45
FANCM	chr14:45605126-45670103	23	7588	99.66
PALB2*^	chr16:23614473-23652688	13	4318	100
KLF6	chr10:3818178-3827483	4	6219	99.53
ANKLE1	chr19:17392444-17398465	9	3398	97.85
PTH1R	chr3:46919226-46951591	21	4559	99.01
GEN1^	chr2:17935115-17966642	15	6777	99.7
BABAM1	chr19:17378222-17390172	10	1718	100
LGR6	chr1:202162928-202288919	25	5328	100
RINT1	chr7:105172522-105208134	17	3995	98.47
AR	chrX:66763864-66950471	12	13001	99.9
DNAJC1	chr10:22045456-22292708	13	2761	100
CDH1*	chr16:68771118-68869454	16	5269	98.9
* Reported to have an increased or potential increased risk of breast cancer in the NCCN Guidelines Version 1.2019 Genetics/Familial High-Risk Assessment: Breast and Ovarian
# Reported to have an increased or potential increased risk of ovarian cancer in the NCCN Guidelines Version 1.2019 Genetics/Familial High-Risk Assessment: Breast and Ovarian
^ Reported that men may have germline mutations in these DNA repair genes in the NCCN Guidelines Version 2.2019 Prostate Cancer Early Detection
