# Supplementary material for: A research-based gene panel to investigate breast, ovarian and prostate cancer genetic risk
Source: PLoS One. 2019 Aug 15;14(8):e0220929. doi: 10.1371/journal.pone.0220929 (PMC6695138; doi:10.1371/journal.pone.0220929)
Supplement: S2 Table — (XLSX) [file pone.0220929.s002.xlsx]

## Sheet: % mapped reads
Sample	Genome				B.O.P. target regions				Calculations
	QC passed reads	QC failed reads	%Mapped Reads	%Properly Paired Reads	QC passed reads	QC failed reads	%Mapped Reads	%Properly Paired Reads	Total number of reads mapped to genome	Total number of reads mapped to target region	% of total mapped reads on target
1CAA-a	3466931		0.9945	0.9892	2244003		1	0.9964	3466931	2244003	0.647259
1CA-a	7358715		0.976	0.9649	2950926		1	0.997	7358715	2950926	0.401011
1CAB-a	4693516		0.9902	0.9833	2562564		1	0.9963	4693516	2562564	0.54598
1CAC-a	1076138		0.9925	0.987	602854		1	0.9972	1076138	602854	0.560201
1CAD-a	4999317		0.9831	0.9757	2487768		1	0.9957	4999317	2487768	0.497622
1CAD-f	17380472		0.9866	0.9798	10043275		1	0.9945	17380472	10043275	0.577848
1CAE-a	2104120		0.9874	0.9802	950271		1	0.9963	2104120	950271	0.451624
1CAF-a	7481433		0.9906	0.9837	3899157		1	0.996	7481433	3899157	0.521178
1CAG-a	926011		0.9714	0.9635	463059		1	0.9944	926011	463059	0.500058
1CAH-a	13972990		0.9915	0.9849	6790535		1	0.9968	13972990	6790535	0.485976
1CAI-a	13941582		0.9902	0.9844	8162274		1	0.9965	13941582	8162274	0.585463
1CB-a	8651447		0.9885	0.9817	3590191		1	0.9968	8651447	3590191	0.414982
1CBC-a	10756010		0.9904	0.9836	5430742		1	0.9966	10756010	5430742	0.504903
1CBE-a	11413750		0.9856	0.9799	7262357		1	0.9961	11413750	7262357	0.636281
1CBH-a	1053204		0.9766	0.9704	498489		1	0.995	1053204	498489	0.473307
1CC-a	6904994		0.9896	0.9842	3982834		1	0.9965	6904994	3982834	0.576805
1CCB-a	12192260		0.9831	0.9761	6187971		1	0.9956	12192260	6187971	0.507533
1CD-a	12964959		0.9925	0.9867	7526111		1	0.9964	12964959	7526111	0.580496
1CE-a	849962		0.9913	0.9828	401321		1	0.9965	849962	401321	0.472163
1CF-a	11840537		0.9867	0.9795	5659114		1	0.9965	11840537	5659114	0.477944
1CG-a	15140542		0.9903	0.9845	8680038		1	0.9964	15140542	8680038	0.573298
1CH-a	10686868		0.9868	0.9807	6218516		1	0.9958	10686868	6218516	0.581884
1EAJ-a	3615706		0.9906	0.9843	1738139		1	0.9966	3615706	1738139	0.480719
1EAA-a	15854996		0.99	0.9825	8132822		1	0.9953	15854996	8132822	0.51295
1EA-a	10171087		0.9903	0.9839	4533599		1	0.997	10171087	4533599	0.445734
1EAC-a	13389945		0.9875	0.9806	7270723		1	0.9967	13389945	7270723	0.542999
1EAD-a	1765462		0.9787	0.9718	1016065		1	0.9957	1765462	1016065	0.575524
1EAE-a	5042685		0.9895	0.9815	2516319		1	0.9956	5042685	2516319	0.499004
1EAF-a	5964662		0.9339	0.9258	2886393		1	0.9923	5964662	2886393	0.483916
1EAG-a	2329107		0.9884	0.9807	1178518		1	0.9953	2329107	1178518	0.505996
1EAH-a	1133042		0.9845	0.9785	570220		1	0.9963	1133042	570220	0.503265
1EAI-a	15427715		0.9832	0.9764	8208697		1	0.996	15427715	8208697	0.532075
1EBA-a	9564055		0.9884	0.9824	4798432		1	0.9965	9564055	4798432	0.501715
1EB-a	8172055		0.9923	0.9863	3894157		1	0.9969	8172055	3894157	0.476521
1EC-a	7612387		0.9883	0.9795	2810482		1	0.9965	7612387	2810482	0.369199
1ED-a	8215227		0.9725	0.9655	3961643		1	0.9965	8215227	3961643	0.482232
1EE-a	10931675		0.9907	0.9838	6153136		1	0.9969	10931675	6153136	0.562872
1EF-a	124980500		0.991	0.9819	60356533		1	0.9969	124980500	60356533	0.482928
1EG-a	5630466		0.9869	0.9807	2945296		1	0.9962	5630466	2945296	0.5231
1EH-a	8344391		0.9834	0.9737	2949704		1	0.997	8344391	2949704	0.353495
1EI-a	1852922		0.9892	0.9815	732455		1	0.9962	1852922	732455	0.395297
3CC-a	31874003		0.9832	0.97272	16836337		1	0.9954	31874003	16836337	0.528215
4CA-a	14014903		0.9858	0.9784	7824383		1	0.9945	14014903	7824383	0.55829
Average	11296343		0.985667	0.978584	5.76531e+06		1	0.996084	11296343	5.76531e+06	0.509066
(QC) Quality control
