# Supplementary material for: A research-based gene panel to investigate breast, ovarian and prostate cancer genetic risk
Source: PLoS One. 2019 Aug 15;14(8):e0220929. doi: 10.1371/journal.pone.0220929 (PMC6695138; doi:10.1371/journal.pone.0220929)
Supplement: S3 Table — (XLSX) [file pone.0220929.s003.xlsx]

## Sheet: 225 target regions in ten genes
Target Region	Total Average of 43 Individuals Screend	Avg % at 1X	Avg % at 10X	Avg % at 20X	Avg % at 50X	Avg % at 100X	Avg % at 250X	Avg % at 500X	Avg % at 1000X	Avg % at 10000X
chr10:87863103-87864558	300.438	95.8628	87.186	81.2953	68.6419	56.0302	33.7651	15.3233	3.83256	0.0372093
chr10:87866663-87867059	859.475	98.6326	97.286	96.8349	93.4837	84.6814	69.9558	48.9674	23.9395	0.597674
chr10:87894015-87894336	328.586	100	97.0186	91.9698	80.7698	67.6163	38.2558	14.4047	3.85116	0.027907
chr10:87925503-87925567	429.475	100	99.7837	96.3116	86.4372	77.8116	48.8279	25.2884	3.54186	0
chr10:87931036-87931099	419.001	100	98.4744	97.4209	86.3395	69.8791	48.6977	25.8767	3.59767	0
chr10:87933003-87933497	773.239	100	99.4093	98.0093	91.7023	82.3233	63.1651	40.5814	18.4	0.516279
chr10:87952108-87952269	1080.14	100	100	99.9442	97.1023	90.107	78.7186	59.786	36.9814	1.8814
chr10:87957843-87958029	911.12	100	99.7	99.0512	95.6907	87.5791	73.4116	54.1744	25.8302	1.55349
chr10:87960884-87961319*	426.543	91.9767	82.5744	78.1953	64.714	51.2	30.5488	22.6628	11.2767	0.330233
chr10:87965277-87971940	640.073	96.7674	93.8605	90.9442	82.7116	72.5209	53.0628	33.2698	15.4465	0.562791
chr11:108222822-108223196	678.012	100	99.8	98.8791	93.2698	82.9465	64.1605	41.6186	13.386	0.755814
chr11:108224774-108224881	716.035	100	100	98.7721	94.1884	83.0767	65.6791	41.4791	18.6791	0.302326
chr11:108227585-108227706	1498.96	100	99.9256	99.7767	98.0767	91.9884	80.686	64.7884	41.014	1.60233
chr11:108227766-108227898	563.838	81.9512	80.6977	78.9186	72.5023	64.7395	46.093	31.4186	15.9721	0.402326
chr11:108229168-108229333	541.319	100	100	99.0884	89.4884	80.4698	57.393	31.6744	10.807	0.195349
chr11:108235660-108235844	1141.95	100	98.214	91.9837	85.8	76.4349	53.8326	43.7047	31.0581	1.16977
chr11:108243943-108244128	914.982	100	100	99.7233	97.5814	89.8395	72.6512	52.3465	28.3163	0.9
chr11:108244778-108245036	1161.92	100	99.4233	98.7395	95.8605	89.8953	73.0884	58.3116	35.1721	1.13256
chr11:108246954-108247137	690.998	100	100	98.7256	92.4791	82.9023	64.3605	38.9628	17.5442	0.934884
chr11:108248923-108249112	313.962	99.6628	97.5302	91.6395	81.1256	70.4279	43.4488	13.3628	2.25581	0
chr11:108250691-108251082	951.595	100	100	99.0395	94.6953	87.6721	69.8977	51.0488	26.9465	1.38837
chr11:108251827-108252041	1095.54	99.6767	99.1605	98.9256	97.2279	90.2488	74.6605	59.8535	35.7	1.65581
chr11:108252807-108252922	360.949	100	97.314	92.9047	85.1256	67.7581	35.9279	17.0256	6.45349	0
chr11:108253804-108254049	907.673	100	99.8116	99.2465	96.6605	86.5	73.3047	52.5302	24.7186	0.860465
chr11:108256205-108256350	1491.12	100	100	99.7767	97.4047	92.9628	80.0419	64.4651	43.2256	1.56047
chr11:108257471-108257616	580.124	100	98.7907	97.3419	90.9442	79.4279	55.1465	34.3442	13.5791	0.55814
chr11:108258976-108259085	770.644	100	99.3023	98.3302	92.3465	84.2047	65.0512	45.3093	18.5465	0.381395
chr11:108267161-108267352	862.701	100	100	99.493	96.1535	88.6907	72.686	51.1209	22.8674	1.07907
chr11:108268400-108268619	1354.22	99.2814	99.1628	98.9628	97.2093	93.2535	77.2837	64.2884	39.4512	1.95581
chr11:108271054-108271156	1181.55	100	99.0488	96.7233	93.1302	87.8163	68.114	52.7884	31.9209	1.46744
chr11:108271241-108271416	1218.85	100	100	99.4977	96.3651	90.514	76.0488	60.0953	34.6814	1.42791
chr11:108272522-108272617	1048.65	97.8535	95.9233	95.7535	94.5953	85.3209	73.1465	57.4837	27.414	1.42791
chr11:108272712-108272862	441.663	100	99.4767	96.9186	87.4349	77.3256	54.8744	23.3093	5.8814	0
chr11:108279481-108279618	774.901	100	100	100	96.9512	86.3326	72.3163	46.8953	19.2744	0.84186
chr11:108280985-108281178	1028.27	100	100	98.6349	94.5349	88.0512	71.0767	53.3326	27.2326	1.19767
chr11:108282700-108282889	528.2	100	98.6047	95.3372	84.1558	72.2256	50.5767	32.5698	12.8767	0
chr11:108284217-108284483	400.45	100	97.9535	95.907	83.8372	68.8907	48.3884	22.8953	4.90233	0
chr11:108287588-108287725	857.092	100	100	99.8163	97.3256	88.6163	72.7814	49.1953	25.3581	0.793023
chr11:108288967-108289113	849.365	95.9977	95.093	93.4326	85.8698	77.8349	59.2326	44.3372	25.3767	0.823256
chr11:108289592-108289811	238.073	99.8837	95.214	87.1047	74.3698	57.3488	23.9047	8.9814	3.3814	0
chr11:108292609-108292803	222.67	99.4116	96.9581	90.2302	73.7558	56.8581	20.9977	5.2093	2.4186	0
chr11:108293303-108293487	410.84	100	100	99.286	88.3233	75.8279	48.7023	22.5558	4.32558	0
chr11:108294917-108296002	794.156	85.414	83.8744	83.0884	78.707	73.2279	58.9372	40.507	21.0907	0.718605
chr11:108297277-108297392	521.365	100	98.3581	96.4558	88.7163	71.9628	53.1163	30.7349	7.85814	0
chr11:108299704-108299895	410.485	99.4326	97.0977	91.8419	80.9395	68.6674	44.8279	25.1674	4.54186	0
chr11:108301638-108301799	876.297	99.6233	98.7395	98.0209	93.1628	84.2884	66.6791	47.7233	25.8233	1.30698
chr11:108302843-108303039	738.524	100	100	99.8465	95.9512	85.8674	70.9093	43.6395	20.1233	0.237209
chr11:108304665-108304862	401.341	100	99.0372	94.7047	82.2209	68.1884	41.8767	22.7093	8.36744	0.130233
chr11:108307887-108307994	796.136	100	98.7953	98.1488	95.2628	85.8535	70.2465	42.3628	24.4	0.172093
chr11:108310150-108310325	1175.11	100	99.4581	98.3744	94.3047	88.5442	71.2349	54.0047	32.114	1.34884
chr11:108312401-108312508	1251.33	100	100	100	99.5047	94.0581	79.1581	64.9907	39.7767	2.32558
chr11:108315813-108315921	1188.65	100	100	100	99.0419	95.8395	79.6651	67.8674	38.4651	1.45116
chr11:108316001-108316123	463.38	100	100	97.1465	87.2395	78.4279	55.5186	25.193	4.9907	0
chr11:108317363-108317531	1150.89	100	99.4628	98.9256	97.0279	90.6791	72.5837	58.3721	35.307	1.22558
chr11:108319944-108320068	655.356	100	100	99.2372	93.1349	84.6512	68.3163	40.8	14.6791	0.316279
chr11:108321291-108321430	1415.5	100	100	99.7512	99.1186	95.0512	81.6581	66.2581	44.1744	1.37907
chr11:108325300-108325554	425.554	98.3721	94.8721	89.7209	78.1744	62.5512	39.1558	23.6907	10.1744	0
chr11:108326048-108326235	506.525	100	99.293	97.6488	89.7419	77.2721	56.7163	29.6163	7.06512	0.0744186
chr11:108327635-108327768	820.216	100	100	99.4791	96.1651	86.9674	72.0419	49.307	26.5698	0.486047
chr11:108329011-108329248	1206.17	100	100	99.9907	96.6302	90.1047	76.5302	59.2558	35.6372	1.39767
chr11:108330204-108330431	767.197	100	99.2744	97.9047	93.0721	84.6535	65.4302	45.5233	19.7535	1.03023
chr11:108331434-108331567	1651.37	100	100	100	99.3767	97.7442	83.3884	71.3465	50.2558	1.92558
chr11:108331869-108332047	1298.24	100	100	99.9233	98.4419	92.9465	80.7279	61.7884	37.9023	1.24651
chr11:108332752-108332910	821.089	99.9279	99.7116	99.0837	96.5163	85.9047	69.8558	49.1535	21.4093	1.06744
chr11:108333876-108333978	213.786	89.8767	86.986	81.8814	71.3116	54.8442	22.0279	5.40233	2.12326	0
chr11:108334959-108335119	883.645	100	99.393	97.1674	93.9884	83.0256	64.3209	46.6326	29.2209	0.809302
chr11:108335835-108335971	2052.9	100	100	99.4395	98.3	95.9744	85.7884	71.193	56.1419	3.15814
chr11:108343212-108343381	486.06	100	96.0047	92.2953	81.9395	66.7651	40.4326	19.4698	9.57674	0.546512
chr11:108345733-108345918	790.907	100	99.4628	97.686	94.0093	84.9442	67.4907	44.2953	21.507	0.925581
chr11:108346511-108346602	233.386	100	96.9674	88.3488	73.8419	59.2558	29.9628	7.71628	2.1	0
chr11:108347269-108347375	67.9505	55.8674	46.0349	35.6372	25.9512	19.0465	10.4326	1.52093	0.760465	0
chr11:108353756-108353890	1141.25	100	100	100	99.8465	91.0419	79.9326	62.586	40.5581	1.87674
chr11:108354801-108354884	1138.18	100	100	99.5837	97.0605	91.5512	73.8233	58.5093	35.7023	1.46744
chr11:108365072-108365228	849.379	100	100	99.3302	95.9535	87.6558	72.0442	50.093	26.2698	0.918605
chr11:108365315-108369112	666.087	96.5186	92.107	88.9	81.0093	71.8977	54.4605	36.8302	17.4488	0.64186
chr13:32315464-32315677	698.615	100	99.8372	99.1744	93.9326	85.1186	62.993	39.5093	17.5233	0.434884
chr13:32316412-32316537	1228.05	100	100	99.7605	98.8372	94.593	80.3047	66.8698	42.086	1.7907
chr13:32319067-32319335	1611.15	100	100	100	99.3349	96.0419	84.0233	71.5372	47.5349	2.19535
chr13:32325066-32325194	382.134	99.7767	98.1674	92.0186	85.2814	69.2116	42.0884	15.7256	6.33721	0.181395
chr13:32326091-32326160	609.465	100	100	100	94.8512	83.7209	66.9442	36.414	8.83721	0
chr13:32326232-32326292	1326.52	100	100	100	100	93.0233	83.7209	74.9535	42.8907	2.32558
chr13:32326489-32326623	823.615	100	99.8279	98.0372	93.3488	86.0837	64.4791	45.993	24.3512	0.672093
chr13:32329433-32329502	517.298	100	99.3698	98.6047	89.0721	77.7419	59.3	33.7884	5.54884	0
chr13:32330909-32331040	1219	100	100	100	98.3419	94.5349	78.9512	66.9884	37.5953	1.79767
chr13:32332262-32333397	808.877	99.9581	99.7605	99.086	93.9116	85.1186	67.9465	46.6488	21.3581	0.997674
chr13:32336255-32341206	1137.1	97.2163	96.7442	95.9605	92.5767	85.6279	70.6395	53.493	30.9209	1.37442
chr13:32344548-32344663	785.551	100	100	100	94.8279	89.0349	75.6233	46.2163	20.1233	0.0790698
chr13:32346817-32346906	965.891	100	99.8977	99.7395	96.1233	89.5814	76.4326	51.6767	30.8419	1.49767
chr13:32354851-32355298	734.27	99.8488	97.1744	94.6581	87.1349	77.0116	60.7163	43.5791	19.6465	0.606977
chr13:32356418-32356619	1264.04	100	100	99.5279	94.8628	89.0651	72.8512	52.6093	30.3302	1.06977
chr13:32357732-32357939	1635.44	100	100	100	98.2209	94.9209	82.0093	67.1349	44.6093	1.73256
chr13:32362513-32362703	620.788	100	97.6093	93.1163	86.2512	73.686	47.3535	34.8512	16.3116	0.839535
chr13:32363169-32363543	1244.43	100	99.8837	99.8233	98.0605	91.9442	78.014	63.9651	38.4256	1.78605
chr13:32370392-32370567	600.041	100	100	99.3674	93.6605	83.8814	63.7744	36.6488	12.2814	0
chr13:32370946-32371110	866.992	100	99.7884	99.3651	95.714	86.8605	72.3535	52.9651	24.7116	0.930233
chr13:32376660-32376801	941.466	100	100	100	97.5953	90.7163	74.7674	55.0814	23.8209	1.9
chr13:32379307-32379525	958.012	100	99.2419	97.6233	92.9512	84.7302	66.4	49.0395	28.8837	1.31628
chr13:32379740-32379923	1280.97	100	99.3907	98.5791	94.2302	87.7279	71.4419	57.9116	35.9256	1.4907
chr13:32379997-32380155	164.455	98.1279	85.7163	76.0465	59.3372	42.4163	18.7953	4.07907	1.27209	0
chr13:32394679-32394943	530.125	96.7023	95.8372	93.3116	85.9465	78.3047	56.8395	31.8791	7.18372	0
chr13:32395981-32396126	363.419	99.8558	96.9698	94.207	80.8767	68.707	44.4233	20.8814	4.20465	0
chr13:32396888-32397054	542.612	100	97.9977	95.6465	86.9326	76.5488	55.4093	32.6465	9.92558	0.306977
chr13:32398152-32399682	650.077	99.2349	97.2884	94.7	86.8326	75.6698	54.793	35.3209	16.0884	0.474419
chr16:23603152-23603679	733.136	100	99.1907	97.7488	91.3767	82.8302	64.6279	41.5163	19.4698	0.851163
chr16:23607854-23608022	653.363	98.1581	96.8605	95.2674	90.3558	79.8093	60.407	38.6651	16.2326	0.688372
chr16:23613994-23614101	1572.87	100	100	100	100	97.5465	84.8395	73.8581	49.3721	2.00233
chr16:23621352-23621488	1097.2	100	99.8302	99.8302	97.9977	91.3977	77.814	61.8442	35.3628	1.39302
chr16:23622959-23623140	921.712	100	99.6186	98.6651	96.6395	90.5977	73.0372	54.0442	28.8419	0.92093
chr16:23623999-23624104	465.243	100	98.9256	97.807	88.3721	78.4349	53.6721	30.7907	6.80465	0
chr16:23626226-23626407	539.798	99.2977	97.1907	92.9767	86.4302	72.2558	51.8256	34.0512	15.4209	0
chr16:23629194-23629285	723.236	100	100	100	95.5512	86.3	68.6349	47.1953	15.2884	0.65814
chr16:23629630-23630479	1371.86	100	99.9884	99.893	98.9186	94.5047	80.6465	65.8023	41.5581	1.56047
chr16:23634852-23636344	1075.49	99.8628	98.3442	97.0163	92.3744	85.5767	70.414	52.8605	30.0953	1.15116
chr16:23637840-23637962	818.471	100	100	99.6186	97.2186	85.9698	70.107	48.5302	21.6535	1.13488
chr16:23638060-23638139	752.829	100	100	100	94.8	86.7163	71.4047	46.1465	18.586	0.813953
chr16:23641100-23641367	707.414	100	99.7326	99.4651	96.5953	85.0977	71.4698	47.786	17.0814	0.355814
chr16:68737215-68737473	588.633	100	99.8651	98.5465	92.8535	82.5395	63.8349	37.7395	10.014	0.0906977
chr16:68738287-68738421	609.837	100	97.7093	93.1395	85.5419	73.6651	42.4372	29.3907	17.2465	0.774419
chr16:68801660-68801903	1137.39	100	100	99.8488	98.0581	92.4767	79.3279	64.3512	36.3093	1.47674
chr16:68808414-68808577	435.312	99.7884	98.0884	95.5395	87.3558	73.2326	52.2209	25.1698	6.39302	0
chr16:68808683-68808858	1205.96	100	100	99.8023	98.786	92.0884	79.0233	66.6233	39.486	2.04884
chr16:68810187-68810351	1448.8	100	100	100	99	95.4488	82.0093	69.6163	46.2349	2.01628
chr16:68811674-68811869	1955.95	100	100	99.9767	99.9302	98.5907	87.3233	77.093	61.3814	2.04186
chr16:68812125-68812273	722.045	100	98.2674	94.3279	86.2465	80.3535	50.7	34.1023	20.8488	0.874419
chr16:68813303-68813572*	642.495	100	97.2814	94.1651	84.1279	74.2395	55.4349	38.1395	16.414	0.681395
chr16:68815505-68815769	774.675	100	98.4698	97.6767	91.3279	81.4581	66.1209	44.714	18.2884	0.911628
chr16:68819270-68819435	1729.28	100	99.707	99.5256	98.2953	96.9512	86.1907	71.5791	51.7558	1.51395
chr16:68821991-68822235	555.176	91.5395	91.4	90.6814	87.3907	77.5279	60.5442	33.793	13.2977	0
chr16:68823389-68823636	1571.79	100	100	99.9628	99.5977	96.5488	84.2907	70.8047	49.7395	1.93256
chr16:68828164-68828314	854.207	98.4721	94.2279	92.886	87.9279	80.9814	62.1767	41.5628	21.8884	0.476744
chr16:68829644-68829807	612.588	100	99.8884	99.7767	92.686	83.3605	63.1837	38.5791	10.8163	0.283721
chr16:68833280-68835551	868.197	97.507	95.6279	93.3791	88.8651	80.7581	63.707	46.3186	25.0744	1.00465
chr17:43044285-43045812	628.5	99.1442	96.9279	93.4767	83.3302	70.1884	47.407	29.3953	15.1419	0.488372
chr17:43047633-43047713	689.899	100	100	100	95.9233	84.3512	67.4698	43.2628	15.0721	0.774419
chr17:43049111-43049204	577.388	100	99.9744	98.1395	92.1302	79.8023	64.786	31.5698	8.55814	0.246512
chr17:43051053-43051127	309.897	100	98.6047	94.5744	83.314	68.493	37.8884	14.1093	2.32558	0
chr17:43057042-43057145	1466.1	100	100	100	100	97.9628	82.9372	76.2488	46.8442	2.32558
chr17:43063323-43063383	557.105	100	95.9953	93.1349	89.3256	68.0093	53.3349	33.1674	12.507	0
chr17:43063864-43063961	1538.53	100	100	100	100	95.8488	81.9186	73.8512	43.6186	2.32558
chr17:43067598-43067705	868.74	100	100	100	96.2767	87.9186	75.3442	58.507	24.3791	1.46512
chr17:43070918-43071248	1150.39	97.0837	96.5698	96.5698	91.0884	85.4581	69.3116	48.993	31.2	1.19535
chr17:43074321-43074531	1408.57	100	99.7581	99.5488	99.2837	95.193	81.8535	70.1651	44.0186	1.67442
chr17:43076478-43076621	715.583	100	99.7256	98.6116	91.6372	82.686	66.1907	42.6023	16.786	0.67907
chr17:43079324-43079409	987.927	100	100	100	98.6209	90.1047	76.8791	55.6442	31.2581	1.02791
chr17:43082394-43082585	263.666	78.2791	77.5628	76.4116	64.8767	58.0651	36.0279	11.5977	2.38837	0
chr17:43090934-43091042	942.891	100	100	100	95.9907	86.9256	74.6977	58.0837	25.4581	1.30233
chr17:43091425-43094870*	1265.46	97.793	96.9302	95.9442	92.6186	85.6163	71.4907	55.0512	34.6907	1.47907
chr17:43095836-43095932	1552.62	100	100	100	100	97.3349	82.8814	74.7023	50.7349	2.32558
chr17:43097234-43097299	552.995	100	100	98.414	91.0488	82.0628	61.3093	33.2256	10.0395	0
chr17:43099765-43099890	2053.13	100	100	100	99.6302	97.4721	88.7023	77.6116	60.1814	2.32558
chr17:43104112-43104271	370.308	97.2535	93.1488	87.4116	77.5791	64.9558	41.4279	17.893	6.07674	0.174419
chr17:43104858-43104966	654.807	100	100	98.9535	92.2093	84.5977	63.8093	41.4116	11.5628	0.276744
chr17:43106446-43106543	827.014	100	99.6674	98.6698	93.5907	83.3116	66.507	51.9884	22.4953	0.853488
chr17:43115716-43115789	499.034	100	100	96.9837	89.6279	79.6651	57.7907	30.1	5.81395	0
chr17:43124007-43124125	644.783	100	99.2	96.814	91.8512	79.6744	63	40.7256	12.5256	0
chr17:43125261-43125493	891.514	100	100	99.7907	98.0023	88.9581	74.3907	54.8256	24.4791	0.918605
chr17:7661769-7662024	498.777	84.7698	81.5349	80.0791	74.3023	66.5512	47.7605	26.2023	13.4186	0.0465116
chr17:7666076-7666254	333.34	100	97.8186	93.4233	82.9628	63.5907	38.3488	17.2837	6.76977	0
chr17:7668392-7669700	841.502	100	99.2628	97.393	92.1535	83.4349	64.1581	45.893	22.8953	0.839535
chr17:7670599-7670725	1185.8	100	100	100	97.9349	92.086	76.8791	63.7465	36.8419	1.79535
chr17:7673197-7673349	767.28	100	97.7372	95.4884	88.0419	76.8256	53.7186	43.1977	24.314	1.13953
chr17:7673525-7673618	735.787	100	99.2558	99.2558	95.9628	84.8558	68	44.2465	17.807	1.06279
chr17:7673691-7673847	492.724	100	100	98.6209	91.8512	82.2698	56.986	29.3674	6.57907	0
chr17:7674171-7674300	1703	100	100	99.9465	99.4977	97.907	86.707	73.2884	53.5744	2.43256
chr17:7674516-7674981	601.505	99.9558	96.8326	94.407	85.1186	73.5953	55.1326	36.2535	13.7767	0.732558
chr17:7675043-7675503	1054.37	100	99.9488	99.6977	96.3814	88.9814	73.6512	51.6907	27.8512	0.816279
chr17:7675984-7676282	776.401	92.8372	77.3	72.2419	67.2628	55.707	40.1047	33.6093	22.6279	0.855814
chr17:7676372-7676632	407.102	81.1465	69.1977	64.3233	59.2047	48.6186	29.7791	20.5047	11.0349	0.393023
chr17:7677315-7677444	1261.02	100	100	100	100	95.6884	83.507	69.5907	45.0767	2.30698
chr17:7687367-7687560	654.355	100	100	98.5977	94.7488	82.6047	63.2605	39.7535	14.8558	0.502326
chr19:1205789-1207213	303.47	84.786	76.7907	72.1302	60.7767	49.986	28.1744	13.5233	6.07442	0.0976744
chr19:1218407-1218510	999.11	100	100	100	100	93.2233	80.4791	61.6744	32.3326	0.648837
chr19:1219314-1219423	801.703	99.493	93.1767	89.6093	82.0233	75.4698	62.907	50.6372	24.6	0.781395
chr19:1220363-1220515	882.428	100	99.6163	99.5674	97.8605	89.893	77.1581	58.0233	23.9721	1.0186
chr19:1220571-1220727	729.28	100	100	99.5837	91.9744	83.4721	65.6837	38.7651	13.9767	0.830233
chr19:1221203-1221350	490.187	100	99.4186	97.8465	90.9953	78.7698	58.4512	28.4535	4.30465	0
chr19:1221939-1222016	595.701	100	100	100	92.7256	83.5116	71.2302	40.1326	8.07907	0
chr19:1222975-1223182	1064.67	100	100	100	99.0279	92.5581	79.0326	63.8395	30.0791	1.57674
chr19:1226444-1226673	548.8	100	99.9209	96.9372	90.186	81.5628	56.4116	32.1302	12.2558	0.0511628
chr19:1227583-1228445	480.284	97.6163	95.214	91.8558	83.5558	72.186	46.7953	28.093	10.4186	0.204651
chr22:28687733-28687996	395.051	95.2047	90.1	86.3651	75.8	65.0791	43.1558	23.6558	6.26744	0
chr22:28689125-28689420	1225.9	100	100	99.3791	94.5558	88.4605	71.0209	51.0977	32.407	1.31163
chr22:28694022-28694127	604.618	99.1	96.6233	94.2767	85.6326	78.0628	60.7558	40.107	13.3209	0.132558
chr22:28695117-28695252	2040.55	100	99.6442	99.407	97.9442	91.0256	84.0488	67.8	48.3605	2.3093
chr22:28695700-28695883	675.828	100	99.3651	98.3	92.4442	82.0395	66.2558	43.9884	16.8628	0
chr22:28696888-28696997	813.538	100	100	100	96.6372	87.2256	71.9837	49.5233	20.4837	0.951163
chr22:28699754-28699947	692.3	100	100	99.2442	91.8256	82.307	66.6	43.1651	15.7023	0.802326
chr22:28703495-28703576	575.652	100	99.1488	94.2721	87.6047	77.1442	55.3372	26.1558	11.9953	0.397674
chr22:28709996-28710069	439.853	100	97.486	93.8116	85.3581	78.8186	48.2767	18.4209	5.56279	0
chr22:28711899-28712267	996.904	100	100	99.893	97.2093	89.8767	75.0047	58.0116	28.8977	1.36047
chr22:28719385-28719495	830.757	100	97.6558	96.1907	89.8047	81.007	65.5698	45.8093	24.793	1.34186
chr22:28721508-28721641	110.969	98.6814	90.8395	82.0744	58.9256	34.8326	5.98372	2.32558	1.00698	0
chr22:28724555-28724933	225.024	73.3605	69.3256	64.1395	55.8442	42.2465	23.9535	10.6116	4.51628	0
chr22:28724955-28725134	802.834	100	99.807	97.6512	91.0651	83.393	61.8279	43.1535	20.2395	1.04651
chr22:28725233-28725377	888.194	100	100	100	95.9442	88.3279	73.6047	54.6047	26.9814	1.9093
chr22:28726235-28726371	641.383	100	99.0488	97.1465	92.3279	83.214	59.6279	38.7698	16.3488	0
chr22:28727970-28728132	848.579	100	100	99.5721	97.4302	89.3279	74.1465	52.6512	26.0256	0.213953
chr22:28729272-28729386	160.732	40.9628	28.5279	26.5628	23.4651	21.2837	15.8093	9.84651	4.89767	0
chr22:28730410-28730558	527.755	98.1047	93.7581	91.207	83.1372	70.2977	56.3349	34.6558	12.2023	0
chr22:28734393-28734737	902.189	99.4209	98.1302	96.3209	92.0558	84.0093	65.1628	48.5395	25.4442	1.09302
chr22:28737250-28737333	700.637	100	95.1023	92.1651	80.1256	67.6674	49.4163	37.8326	17.9	0.774419
chr22:28737875-28738048	1048.03	100	99.8256	98.4465	96.2302	90.6186	71.7674	56.314	33.7628	1.03023
chr22:28741759-28742432	591.942	99.6093	95.0977	92.7093	82.3558	70.2791	48.8186	30.5209	14.714	0.472093
chr8:89933326-89935622	625.563	94.6209	92.7907	90.2163	82.2651	73.0605	54.3628	33.9465	16.0349	0.483721
chr8:89936077-89936133	195.612	100	98.5698	91.5953	77.2767	59.6442	21.8698	3.63023	1.87674	0
chr8:89937016-89937357	724.04	100	99.5256	98.5791	92.2465	82.2116	65.0814	40.3419	17.7465	0.618605
chr8:89943243-89943376	1496.79	100	100	100	99.0465	94.1884	82.0047	65.7605	43.6349	1.54419
chr8:89946130-89946635	613.653	98.0744	97.7767	96.1233	89.4837	79.6186	59.6581	36.1791	12.5302	0.244186
chr8:89947814-89947902	891.452	100	100	100	96.8419	87.5651	74.8674	55.9721	24.2256	0.393023
chr8:89953234-89953701	1057.51	100	99.8279	99.1674	95.3791	89.2698	70.1977	53.3558	31.0674	1.05349
chr8:89955273-89955565	842.31	100	100	99.0395	94.2	86.493	68.6907	45.4093	20.9093	0.769767
chr8:89957965-89958032	1058.77	100	100	100	96.6163	91.2465	76.3023	62.9651	30.2721	1.19767
chr8:89958715-89958864	203.407	100	98.3698	90.0767	76.8	55.4884	25.6465	7.3814	1.8907	0
chr8:89964400-89964517	770.181	100	99.9605	99.4674	96.7279	84.0349	74.3977	49.8791	19.6093	0.374419
chr8:89970354-89970567	711.324	97.9302	96.5279	96.2349	89.0535	80.2605	61.7977	40.2326	16.5395	0.488372
chr8:89971163-89971300	427.391	99.4605	97.4698	95.393	82.6209	74.307	46.3698	26.5047	6.6907	0
chr8:89978210-89978333	717.98	100	99.9814	99.1209	94.114	85.2047	67.0372	42.5093	16.6884	0.674419
chr8:89980724-89980903	1288.62	100	99.9093	99.9093	99.0953	92.9488	81.5628	67.686	42.0558	1.43488
chr8:89981365-89981665	882.722	99.8837	99.5349	98.3674	93.0233	84.7372	63.0977	46.8	25.1977	1.1814
chr8:89981943-89982012	331.969	92.0605	86.8698	81.0233	72.9116	62.5047	35.5581	14.886	4.9814	0
chr8:89982394-89982865	708.885	100	99.3953	98.7302	92.3209	82.414	65.0977	41.4721	18.6814	0.586047
chr8:89984198-89984414	82.4907	95.4977	80.3	68.8442	43.2907	23.4977	4.10698	1.98372	0.997674	0
chr8:89984515-89984743	572.897	98.3442	93.0465	90.4674	85.5093	72.7674	55.793	36.1302	13.0256	0.437209
chr8:89984907-89984983	457.517	100	100	98.3674	88.793	80.0349	53.186	24.1326	5.92093	0
chr8:90003102-90003238	662.428	100	99.9837	95.5209	89.9209	75.686	52.9698	38.0186	19.086	0.355814
*regions of exons with FPs
